# Supplementary material for: Fundamental immune–oncogenicity trade-offs define driver mutation fitness
Source: Nature. 2022 May 11;606(7912):172–9. doi: 10.1038/s41586-022-04696-z (PMC9159948; doi:10.1038/s41586-022-04696-z)
Supplement: Supplementary file 4 — Supplementary Table 1 [file 41586_2022_4696_MOESM4_ESM.xlsx]

## Sheet: Databases
IARC	COSMIC	TCGA	MSK-IMPACT
p.R175H (0.057 +/- 0.003)	p.R175H (0.101 +/- 0.007)	p.R175H (0.056 +/- 0.009)	p.R175H (0.067 +/- 0.009)
p.R248Q (0.044 +/- 0.003)	p.R248Q (0.067 +/- 0.006)	p.R273C (0.045 +/- 0.008)	p.R248Q (0.047 +/- 0.007)
p.R273H (0.040 +/- 0.003)	p.R273H (0.065 +/- 0.005)	p.R248Q (0.044 +/- 0.008)	p.R273H (0.044 +/- 0.007)
p.R248W (0.035 +/- 0.002)	p.R248W (0.046 +/- 0.005)	p.R273H (0.036 +/- 0.007)	p.R273C (0.040 +/- 0.007)
p.R273C (0.034 +/- 0.002)	p.R282W (0.043 +/- 0.005)	p.R248W (0.033 +/- 0.007)	p.R248W (0.036 +/- 0.007)
p.R282W (0.028 +/- 0.002)	p.G245S (0.032 +/- 0.004)	p.R282W (0.031 +/- 0.006)	p.R282W (0.031 +/- 0.006)
p.R249S (0.021 +/- 0.002)	p.R249S (0.018 +/- 0.003)	p.Y220C (0.025 +/- 0.006)	p.G245S (0.024 +/- 0.005)
p.G245S (0.021 +/- 0.002)	p.V157F (0.015 +/- 0.003)	p.G245S (0.015 +/- 0.005)	p.Y220C (0.016 +/- 0.004)
p.Y220C (0.019 +/- 0.002)	p.R273L (0.014 +/- 0.003)	p.H179R (0.014 +/- 0.004)	p.E285K (0.013 +/- 0.004)
p.V157F (0.010 +/- 0.001)	p.H179R (0.014 +/- 0.003)	p.V157F (0.012 +/- 0.004)	p.V157F (0.010 +/- 0.003)
Note: Database overlap was removed in order to produce this table (Methods).
