# Supplementary material for: Fundamental immune–oncogenicity trade-offs define driver mutation fitness
Source: Nature. 2022 May 11;606(7912):172–9. doi: 10.1038/s41586-022-04696-z (PMC9159948; doi:10.1038/s41586-022-04696-z)
Supplement: Supplementary file 5 — Supplementary Table 2 [file 41586_2022_4696_MOESM5_ESM.xlsx]

## Sheet: NetMHC 3.4
Model	Number of Parameters	KL Divergence	Pearson r	Pearson r p-value	Spearman r	Spearman r p-value	AIC	BIC	AIC Difference	BIC Difference	AIC Relative Likelihood	BIC Relative Likelihood
Uniform Background	0	1.0357	-0.0344	0.4596	-0.0153	0.7427	34278.8	34278.8	-2417.96	-2406.11	0	0
Dinucleotide Background	0	0.8394	0.3983	3.957e-19	0.1707	0.0002163	33193.7	33193.7	-1332.86	-1321.01	3.748e-290	1.402e-287
Dinucleotide Background + Median Function Only	1	0.6054	0.6506	2.669e-57	0.394	1.024e-18	31902.6	31908.5	-41.6896	-35.7652	8.855e-10	1.713e-08
Dinucleotide Background + Immune Only	1	0.8394	0.3983	3.957e-19	0.1707	0.0002167	33195.7	33201.7	-1334.86	-1328.93	1.379e-290	2.667e-289
Dinucleotide Background + Median Function and Immune	2	0.5975	0.672	2.236e-62	0.3898	2.537e-18	31860.9	31872.7	NA	NA	NA	NA
Dinucleotide Background + All Function Only	8	0.5559	0.7014	4.46e-70	0.424	1.038e-21	31642.9	31690.3	217.991	182.444	2.168e+47	4.142e+39
Dinucleotide Background + All Function and Immune	9	0.5501	0.7195	2.518e-75	0.4218	1.75e-21	31612.8	31666.1	248.119	206.648	7.559e+53	7.467e+44
Dinucleotide Background + Conservation, Median Function, and Immune	3	0.5778	0.7	1.069e-69	0.419	3.422e-21	31753.9	31771.7	106.953	101.029	1.677e+23	8.672e+21
Dinucleotide Background + Conservation, All Function, and Immune	10	0.5263	0.7617	2.622e-89	0.4482	2.361e-24	31482.9	31542.1	378.027	330.632	1.223e+82	6.249e+71
Dinucleotide Background + Stability, Median Function, and Immune	3	0.592	0.6717	2.612e-62	0.392	1.568e-18	31832.3	31850.1	28.5815	22.6571	1608000	83160
Dinucleotide Background + Stability, All Function, and Immune	10	0.5459	0.718	7.219e-75	0.4218	1.76e-21	31591.7	31650.9	269.232	221.836	2.904e+58	1.483e+48

## Sheet: NetMHC 4.0
Model	Number of Parameters	KL Divergence	Pearson r	Pearson r p-value	Spearman r	Spearman r p-value	AIC	BIC	AIC Difference	BIC Difference	AIC Relative Likelihood	BIC Relative Likelihood
Uniform Background	0	1.0357	-0.0344	0.4596	-0.0153	0.7427	34278.8	34278.8	-2395.19	-2383.34	0	0
Dinucleotide Background	0	0.8394	0.3983	3.957e-19	0.1707	0.0002163	33193.7	33193.7	-1310.08	-1298.24	3.302e-285	1.235e-282
Dinucleotide Background + Median Function Only	1	0.6054	0.6506	2.669e-57	0.394	1.024e-18	31902.6	31908.5	-18.9175	-12.993	7.801e-05	0.001509
Dinucleotide Background + Immune Only	1	0.8394	0.3983	3.957e-19	0.1707	0.0002167	33195.7	33201.7	-1312.08	-1306.16	1.215e-285	2.349e-284
Dinucleotide Background + Median Function and Immune	2	0.6017	0.6611	9.709e-60	0.391	1.966e-18	31883.7	31895.5	NA	NA	NA	NA
Dinucleotide Background + All Function Only	8	0.5559	0.7014	4.46e-70	0.424	1.038e-21	31642.9	31690.3	240.763	205.216	1.91e+52	3.649e+44
Dinucleotide Background + All Function and Immune	9	0.5537	0.7091	2.945e-72	0.4229	1.353e-21	31632.3	31685.7	251.322	209.851	3.75e+54	3.704e+45
Dinucleotide Background + Conservation, Median Function, and Immune	3	0.5832	0.6876	2.351e-66	0.4197	2.921e-21	31783.6	31801.4	100.022	94.0981	5.243e+21	2.711e+20
Dinucleotide Background + Conservation, All Function, and Immune	10	0.5305	0.7516	1.042e-85	0.4483	2.286e-24	31506.3	31565.5	377.4	330.005	8.941e+81	4.566e+71
Dinucleotide Background + Stability, Median Function, and Immune	3	0.5952	0.6621	5.454e-60	0.3924	1.427e-18	31850.3	31868	33.4007	27.4763	17900000	925600
Dinucleotide Background + Stability, All Function, and Immune	10	0.5487	0.7088	3.475e-72	0.4238	1.091e-21	31606.8	31666.1	276.839	229.443	1.303e+60	6.653e+49
