# Supplementary material for: Fundamental immune–oncogenicity trade-offs define driver mutation fitness
Source: Nature. 2022 May 11;606(7912):172–9. doi: 10.1038/s41586-022-04696-z (PMC9159948; doi:10.1038/s41586-022-04696-z)
Supplement: Supplementary file 6 — Supplementary Table 3 [file 41586_2022_4696_MOESM6_ESM.xlsx]

## Sheet: Sheet1
Name	Type	Sequence	HLA-I	Predicted Kd (NetMHC 3.4)	Predicted Kd (NetMHC 4.0)	Predicted %Rank (NetMHC 4.0)	Type of Assay	Purpose
HIV	15-mer HIV GAG peptide pool	-	multiple specificities	-	-	-	T-cell stimulation assay	negative control
NY-ESO-1 B35	peptide	MPFATPMEA	HLA-A*02:01	12838	10265.4	16	T2 binding assay	negative control
CEF	CEF-Class I peptide pool	-	multiple specificities	-	-	-	T-cell stimulation assay	positive control
Flu A2	peptide	GILGFVFTL	HLA-A*02:01	12	15.71	0.2	T2 binding assay	positive control
HIV SL9	peptide	SLYNTVATL	HLA-A*02:01	94	53.76	0.7	T2 binding assay	positive control
MART1	peptide	ELAGIGILTV	HLA-A*02:01	137	253.92	1.9	T2 binding assay	positive control
R175 WT	peptide	HMTEVVRRC	HLA-A*02:01	13160	10185.1	15	T2 binding assay	experimental
R175H	peptide	HMTEVVRHC	HLA-A*02:01	10716	7826.06	13	T2 binding assay; T-cell stimulation assay	experimental
R248 WT	peptide	GMNRRPILTI	HLA-A*02:01	722	2029.13	6	T2 binding assay	experimental
R248Q	peptide	GMNQRPILTI	HLA-A*02:01	444	1324.5	5	T2 binding assay; T-cell stimulation assay	experimental
R248W	peptide	GMNWRPILTI	HLA-A*02:01	163	180.98	1.5	T2 binding assay; T-cell stimulation assay	experimental
