# Supplementary material for: Fundamental immune–oncogenicity trade-offs define driver mutation fitness
Source: Nature. 2022 May 11;606(7912):172–9. doi: 10.1038/s41586-022-04696-z (PMC9159948; doi:10.1038/s41586-022-04696-z)
Supplement: Supplementary file 7 — Supplementary Table 4 [file 41586_2022_4696_MOESM7_ESM.xlsx]

## Sheet: Sheet1
Sample ID	Tumor Type	HLA-I Type	TP53 Mutation	Treatment Status	Pre-treatment VAF%	Pre-treatment CCF	Pre-treatment Number of MT Alleles per Cell	Pre-treatment Number of WT Alleles per Cell	IFN-gamma response	Baseline CD8+ out of CD3+ T cell frequency (%)*
07E	bladder	HLA-A*02:01	p.R175H	1.5 years on atezolizumab (anti-PDL1) treatment	0.78	0.95	4	0	YES	38.65
38A	HGSOC	HLA-A*02:01	p.R175H	pre-chemo treatment	0.88	0.97	4	0	NO	27.15
72J	bladder	HLA-A*02:01	p.R175H	complete response on nivolumab (anti-PD1)	0.015	0.124	1	1	NO	48.23
72J	bladder	HLA-A*02:01	p.R248Q	complete response on nivolumab (anti-PD1)	0.21	0.965	1	1	NO	48.23
01A	HGSOC	HLA-A*02:01	p.R248Q	pre-chemo treatment	0.56	1	2	0	YES, low	6.295
39A	HGSOC	HLA-A*02:01	p.R248Q	pre-chemo treatment	0.43	1	2	0	YES	25.1
82A	HGSOC	HLA-A*02:01	p.R248Q	pre-chemo treatment	0.2	1	1	0	YES	13.8
105A	Ovarian Carcinosarcoma/Malignant Mixed Mesodermal Tumor	HLA-A*02:01	p.R248Q	pre-chemo treatment	0.92	NaN	NaN	NaN	NO	1.735
HGSOC: High-Grade Serous Ovarian Carcinoma
*Frequencies observed in DMSO treated cultures (i.e., no ex vivo stimulation).
