# Supplementary material for: Fundamental immune–oncogenicity trade-offs define driver mutation fitness
Source: Nature. 2022 May 11;606(7912):172–9. doi: 10.1038/s41586-022-04696-z (PMC9159948; doi:10.1038/s41586-022-04696-z)
Supplement: Supplementary file 8 — Supplementary Table 5 [file 41586_2022_4696_MOESM8_ESM.xlsx]

## Sheet: NetMHC 3.4
Model	Number of Parameters	KL Divergence	Pearson r	Pearson r p-value	Spearman r	Spearman r p-value	AIC	BIC	AIC Difference	BIC Difference	AIC Relative Likelihood	BIC Relative Likelihood
Uniform Background	0	0.7871	-0.0137	0.6678	0.0388	0.2243	47849.5	47849.5	-1544.87	-1532.57	0	0
Dinucleotide Background	0	0.8058	0.3098	2.862e-23	0.2319	1.917e-13	47978.5	47978.5	-1673.84	-1661.55	0	0
Dinucleotide Background + Median Function Only	1	0.5627	0.5912	1.686e-93	0.4659	5.288e-54	46302.6	46308.8	2	8.1464	2.718	58.75
Dinucleotide Background + Immune Only	1	0.8058	0.3098	2.862e-23	0.2319	1.927e-13	47980.5	47986.6	-1675.84	-1669.69	0	0
Dinucleotide Background + Median Function and Immune	2	0.5627	0.5912	1.686e-93	0.4659	5.288e-54	46304.6	46316.9	NA	NA	NA	NA

## Sheet: NetMHC 4.0
Model	Number of Parameters	KL Divergence	Pearson r	Pearson r p-value	Spearman r	Spearman r p-value	AIC	BIC	AIC Difference	BIC Difference	AIC Relative Likelihood	BIC Relative Likelihood
Uniform Background	0	0.7871	-0.0137	0.6678	0.0388	0.2243	47849.5	47849.5	-1544.87	-1532.57	0	0
Dinucleotide Background	0	0.8058	0.3098	2.862e-23	0.2319	1.917e-13	47978.5	47978.5	-1673.84	-1661.55	0	0
Dinucleotide Background + Median Function Only	1	0.5627	0.5912	1.686e-93	0.4659	5.288e-54	46302.6	46308.8	2	8.1464	2.718	58.75
Dinucleotide Background + Immune Only	1	0.8058	0.3098	2.862e-23	0.2319	1.927e-13	47980.5	47986.6	-1675.84	-1669.69	0	0
Dinucleotide Background + Median Function and Immune	2	0.5627	0.5912	1.686e-93	0.4659	5.29e-54	46304.6	46316.9	NA	NA	NA	NA
