# Supplementary material for: Fundamental immune–oncogenicity trade-offs define driver mutation fitness
Source: Nature. 2022 May 11;606(7912):172–9. doi: 10.1038/s41586-022-04696-z (PMC9159948; doi:10.1038/s41586-022-04696-z)
Supplement: Supplementary file 9 — Supplementary Table 6 [file 41586_2022_4696_MOESM9_ESM.xlsx]

## Sheet: Specific TP53 Hotspot Predictio
TP53 Mutation	Peptide ID	MT Peptide	HLA-I	Predicted MT Kd (NetMHC 3.4)
p.R248W	p.R248W_length=13_index=9	GMNWRPILTIITL	A*02:01	73
p.R248W	p.R248W_length=10_index=6	GMNWRPILTI	A*02:01	163
p.R248Q	p.R248Q_length=13_index=9	GMNQRPILTIITL	A*02:01	166
p.R248W	p.R248W_length=13_index=6	CMGGMNWRPILTI	A*02:01	339
p.R248Q	p.R248Q_length=10_index=6	GMNQRPILTI	A*02:01	444
